# Supplementary material for: caRBP-Pred: Leveraging Protein Language Models for the Prediction of Chromatin-Associated RNA-Binding Proteins
Source: Comput Struct Biotechnol J. 2026 Jun 5;35(1):0060. doi: 10.34133/csbj.0060 (PMC13336236; doi:10.34133/csbj.0060)
Supplement: Supplementary 1 — Figs. S1 to S3 Tables S1 to S5 [file csbj.0060.f1.zip]

Archive with 9 entries (9 files):
- Suppl_Info.docx
- supp_figure1.tif
- supp_figure2.tif
- supp_figure3.tif
- Table_S1. Performance metrics on 5-CV dataset without pLM.xlsx
- Table_S2. Performance metrics on 5-CV dataset with pLM.xlsx
- Table_S3. caRBP prediction from DRBP prediction tools.xlsx
- Table_S4. Predicted potential mouse caRBPs.xlsx
- Table_S5. Results from COMPARTMENTS and InterProScan.xlsx
