# Supplementary material for: caRBP-Pred: Leveraging Protein Language Models for the Prediction of Chromatin-Associated RNA-Binding Proteins
Source: Comput Struct Biotechnol J. 2026 Jun 5;35(1):0060. doi: 10.34133/csbj.0060 (PMC13336236; doi:10.34133/csbj.0060)
Supplement: Supplementary 1 — Figs. S1 to S3 Tables S1 to S5 [file csbj.0060.f1.zip › Table_S1. Performance metrics on 5-CV dataset without pLM.xlsx]

## Sheet: peptide
Table S1. Performance metrice on 5-CV dataset without pLM
Mode	Model	AUC	P-Value_AUC	AP	P-Value_AP	F1	P-Value_F1	ACC	P-Value_ACC	MCC	P-Value_MCC	Prec	P-Value_Prec	Rec	P-Value_Rec
Sequence_Only	CNN-BiLSTM	0.7572±0.0510	-	0.3726±0.0733	-	0.3121±0.0781	-	0.8655±0.0544	-	0.2853±0.0497	-	0.3295±0.1351	-	0.4460±0.1813	-
Sequence_Only	CNN	0.7081±0.0204	0.044263	0.2435±0.0612	0.013125	0.2651±0.0289	0.35269	0.8153±0.0486	0.2368	0.2051±0.0284	0.054195	0.1907±0.0255	0.10947	0.4540±0.0832	0.9448
Sequence_Only	BiLSTM	0.7776±0.0316	0.26689	0.3780±0.0589	0.60457	0.3576±0.0383	0.15605	0.8763±0.0189	0.7047	0.3067±0.0419	0.096908	0.2884±0.0400	0.60528	0.4779±0.0585	0.74228
Sequence_Only	ResNet-CNN	0.7247±0.0479	0.010666	0.2734±0.0691	4.7629e-05	0.2669±0.0537	0.24216	0.8499±0.0323	0.70938	0.2181±0.0465	0.010417	0.2227±0.0359	0.2445	0.4082±0.1568	0.75432
Sequence_Only	RF	0.5993±0.0331	0.00070169	0.1043±0.0216	0.00084134	0.0000±0.0000	0.0013324	0.9278±0.0107	0.075881	0.0000±0.0000	0.00032791	0.0000±0.0000	0.0081864	0.0000±0.0000	0.0079211
Sequence_Only	XGB	0.6256±0.0205	0.0025461	0.1311±0.0199	0.0015288	0.1172±0.0422	0.0047801	0.9088±0.0095	0.16712	0.0847±0.0420	0.00019286	0.1896±0.0440	0.10199	0.0872±0.0393	0.016035
Sequence_Only	SVM	0.4780±0.0641	0.0072566	0.0731±0.0154	0.001821	0.0000±0.0000	0.0013324	0.9278±0.0107	0.075881	0.0000±0.0000	0.00032791	0.0000±0.0000	0.0081864	0.0000±0.0000	0.0079211
With_SS	CNN-BiLSTM	0.7636±0.0480	-	0.3719±0.0658	-	0.3443±0.0375	-	0.8580±0.0174	-	0.2973±0.0401	-	0.2613±0.0411	-	0.5201±0.0725	-
With_SS	CNN	0.7156±0.0289	0.014328	0.2646±0.0484	0.0023053	0.2541±0.0323	0.0027647	0.7849±0.0105	0.00048137	0.1992±0.0348	0.0026812	0.1696±0.0241	0.0050587	0.5135±0.0680	0.6722
With_SS	BiLSTM	0.7388±0.0521	0.13426	0.3101±0.0803	0.17059	0.2965±0.0729	0.20074	0.8083±0.0627	0.18533	0.2440±0.0845	0.19995	0.2114±0.0670	0.20346	0.5281±0.0603	0.69767
With_SS	ResNet-CNN	0.7279±0.0372	0.0090452	0.3109±0.0487	0.010141	0.2796±0.0245	0.0039491	0.8176±0.0172	0.010692	0.2264±0.0195	0.0040437	0.1983±0.0310	0.0072554	0.4948±0.0572	0.33158
With_SS	RF	0.6093±0.0152	0.00089635	0.1110±0.0169	0.0009647	0.0000±0.0000	5.1854e-05	0.9278±0.0107	0.0014836	0.0000±0.0000	0.00011999	0.0000±0.0000	0.00021988	0.0000±0.0000	0.00013732
With_SS	XGB	0.6298±0.0211	0.0014393	0.1320±0.0175	0.00088709	0.1143±0.0240	0.00027587	0.9046±0.0106	0.0023381	0.0761±0.0278	8.3662e-05	0.1747±0.0331	0.0024427	0.0869±0.0248	9.5711e-05
With_SS	SVM	0.4605±0.0537	0.0034559	0.0684±0.0135	0.0010796	0.0000±0.0000	5.1854e-05	0.9278±0.0107	0.0014836	0.0000±0.0000	0.00011999	0.0000±0.0000	0.00021988	0.0000±0.0000	0.00013732

## Sheet: protein
Table S1. Performance metrice on 5-CV dataset without pLM
Mode	Model	AUC	P-Value_AUC	AP	P-Value_AP	F1	P-Value_F1	ACC	P-Value_ACC	MCC	P-Value_MCC	Prec	P-Value_Prec	Rec	P-Value_Rec
Sequence_Only	CNN-BiLSTM	0.6711±0.0502	-	0.3591±0.0442	-	0.3733±0.0429	-	0.4239±0.0841	-	0.1585±0.0925	-	0.2384±0.0337	-	0.8709±0.0494	-
Sequence_Only	BiLSTM	0.6263±0.0613	0.085967	0.3237±0.0672	0.17817	0.3667±0.0550	0.60664	0.3997±0.1668	0.63402	0.1137±0.1171	0.28173	0.2374±0.0510	0.93523	0.8586±0.1039	0.77753
Sequence_Only	ResNet-CNN	0.6703±0.0411	0.90719	0.3179±0.0361	0.050911	0.3781±0.0333	0.54553	0.4009±0.0502	0.4193	0.1871±0.0607	0.21715	0.2375±0.0247	0.9026	0.9315±0.0271	0.01747
Sequence_Only	CNN	0.6531±0.0925	0.64774	0.3333±0.0356	0.37927	0.3781±0.0317	0.73468	0.4449±0.0790	0.66191	0.1694±0.0936	0.73041	0.2427±0.0232	0.72091	0.8604±0.0678	0.82158
Sequence_Only	RF	0.5571±0.0257	0.034633	0.2597±0.0273	0.014121	0.0065±0.0129	2.9001e-05	0.8045±0.0187	0.00074586	0.0180±0.0493	0.017383	0.2000±0.4000	0.84802	0.0033±0.0066	3.4349e-06
Sequence_Only	SVM	0.4973±0.0359	0.012964	0.2093±0.0335	0.0064965	0.0000±0.0000	6.4107e-05	0.8045±0.0200	0.00077876	0.0000±0.0000	0.026615	0.0000±0.0000	0.00014459	0.0000±0.0000	3.8679e-06
Sequence_Only	XGBoost	0.5471±0.0204	0.020149	0.2522±0.0282	0.0028074	0.0478±0.0467	2.4855e-05	0.7999±0.0157	0.00066092	0.0350±0.0809	0.026711	0.2676±0.2669	0.81937	0.0264±0.0258	8.8125e-06
With_SS	CNN-BiLSTM	0.6567±0.0497	-	0.3426±0.0451	-	0.3646±0.0432	-	0.3786±0.1010	-	0.1412±0.0847	-	0.2298±0.0349	-	0.9034±0.0558	-
With_SS	BiLSTM	0.6457±0.0562	0.74976	0.3425±0.0348	0.99909	0.3605±0.0126	0.80809	0.3918±0.0750	0.80099	0.1389±0.0489	0.95652	0.2273±0.0088	0.86057	0.8779±0.0750	0.18869
With_SS	ResNet-CNN	0.6572±0.0694	0.98771	0.3221±0.0303	0.53827	0.3721±0.0294	0.62356	0.3898±0.0925	0.8429	0.1557±0.0883	0.7435	0.2341±0.0243	0.73534	0.9189±0.0342	0.66327
With_SS	CNN	0.6673±0.0851	0.7787	0.3393±0.0295	0.91172	0.3797±0.0429	0.41492	0.4843±0.0603	0.080005	0.1749±0.0993	0.38953	0.2485±0.0296	0.20593	0.8089±0.0963	0.053449
With_SS	RF	0.5571±0.0257	0.02209	0.2597±0.0273	0.064753	0.0065±0.0129	5.1601e-05	0.8045±0.0187	0.00125	0.0180±0.0493	0.032299	0.2000±0.4000	0.88465	0.0033±0.0066	5.6951e-06
With_SS	SVM	0.4973±0.0359	0.004222	0.2093±0.0335	0.0042011	0.0000±0.0000	7.2214e-05	0.8045±0.0200	0.0012823	0.0000±0.0000	0.028976	0.0000±0.0000	0.00019135	0.0000±0.0000	5.423e-06
With_SS	XGBoost	0.5471±0.0204	0.013161	0.2522±0.0282	0.013884	0.0478±0.0467	1.9793e-05	0.7999±0.0157	0.0010961	0.0350±0.0809	0.0016011	0.2676±0.2669	0.76444	0.0264±0.0258	1.0343e-05
