# Supplementary material for: caRBP-Pred: Leveraging Protein Language Models for the Prediction of Chromatin-Associated RNA-Binding Proteins
Source: Comput Struct Biotechnol J. 2026 Jun 5;35(1):0060. doi: 10.34133/csbj.0060 (PMC13336236; doi:10.34133/csbj.0060)
Supplement: Supplementary 1 — Figs. S1 to S3 Tables S1 to S5 [file csbj.0060.f1.zip › Table_S2. Performance metrics on 5-CV dataset with pLM.xlsx]

## Sheet: peptide
Table S2. Performance metrice on 5-CV dataset with pLM
Mode	Model	AUC	P-Value_AUC	AP	P-Value_AP	F1	P-Value_F1	ACC	P-Value_ACC	MCC	P-Value_MCC	Prec	P-Value_Prec	Rec	P-Value_Rec
Baseline	CNN-BiLSTM	0.8027±0.0233	-	0.3979±0.0588	-	0.3071±0.0834	-	0.9319±0.0070	-	0.3329±0.0612	-	0.6286±0.1478	-	0.2231±0.0957	-
With_pLM	CNN-BiLSTM	0.7742±0.0274	0.058759	0.3660±0.0535	0.03368	0.2717±0.0862	0.43211	0.9327±0.0069	0.63189	0.3086±0.0633	0.22697	0.6417±0.1137	0.86643	0.1839±0.0804	0.36331

## Sheet: protein
Table S2. Performance metrice on 5-CV dataset with pLM
Mode	Model	AUC	P-Value_AUC	AP	P-Value_AP	F1	P-Value_F1	ACC	P-Value_ACC	MCC	P-Value_MCC	Prec	P-Value_Prec	Rec	P-Value_Rec
Baseline	CNN-BiLSTM	0.5841±0.0802		0.2986±0.0643		0.1870±0.1530		0.7261±0.0881		0.0755±0.0699		0.1772±0.1507		0.2238±0.2010
With_pLM	CNN-BiLSTM	0.7874±0.0193	0.00573	0.5101±0.0444	0.00845	0.5354±0.0295	0.0242	0.7833±0.0221	0.103	0.4058±0.0451	0.000802	0.4676±0.0253	0.00524	0.6285±0.0524	0.398
