# Supplementary material for: caRBP-Pred: Leveraging Protein Language Models for the Prediction of Chromatin-Associated RNA-Binding Proteins
Source: Comput Struct Biotechnol J. 2026 Jun 5;35(1):0060. doi: 10.34133/csbj.0060 (PMC13336236; doi:10.34133/csbj.0060)
Supplement: Supplementary 1 — Figs. S1 to S3 Tables S1 to S5 [file csbj.0060.f1.zip › Table_S4. Predicted potential mouse caRBPs.xlsx]

## Sheet: mouse caRBP list
Table S4. Predicted potential mouse caRBPs
Gene ID	Score
Rbm8a2	0.7807
Eif4a3l1	0.7125
Eif4a3l2	0.7332
Mrpl48	0.732
H2bc12	0.8008
Gm6793	0.7285
Mrpl3	0.7678
H3f3a	0.8357
Rpl3l	0.8326
Rps18-ps6	0.8814
Alyref2	0.7448
H3-5	0.7926
D1Pas1	0.7061
H2ax	0.8373
Drg1	0.7664
Atp6v1d	0.7055
Arf3	0.7639
Lsm3	0.7567
Eef1a2	0.7242
Snrpn	0.7935
Naca	0.7793
Polr2e	0.7262
Rps3a1	0.879
Hist2h2aa1	0.843
Pabpc4	0.7404
H2bc4	0.7958
Fbll1	0.823
Eif5a2	0.8737
Taco1	0.7174
Mtif2	0.7005
Mrpl1	0.7455
Mcts2	0.7243
Mrpl11	0.7319
Snrpb2	0.7863
Ddx55	0.7141
Eif1b	0.7482
Snrnp35	0.7202
Pus10	0.7185
Mrpl2	0.7675
Rpl37	0.8495
Mcts1	0.7293
