# Supplementary material for: caRBP-Pred: Leveraging Protein Language Models for the Prediction of Chromatin-Associated RNA-Binding Proteins
Source: Comput Struct Biotechnol J. 2026 Jun 5;35(1):0060. doi: 10.34133/csbj.0060 (PMC13336236; doi:10.34133/csbj.0060)
Supplement: Supplementary 1 — Figs. S1 to S3 Tables S1 to S5 [file csbj.0060.f1.zip › Table_S5. Results from COMPARTMENTS and InterProScan.xlsx]

## Sheet: COMPARTMENTS
Table S5. Results from COMPARTMENTS and InterProScan
Gene name	GO term	Subcellular localization	Score
Mrpl2	GO:0005634	Nucleus	3
Mrpl2	GO:0005654	Nucleoplasm	3
Polr2e	GO:0005634	Nucleus	4.676
Polr2e	GO:0005654	Nucleoplasm	4.393
Polr2e	GO:0005730	Nucleolus	3.732
Snrpb2	GO:0005634	Nucleus	4.714
Snrpb2	GO:0005654	Nucleoplasm	3.549
Snrpb2	GO:0005730	Nucleolus	3.228
H2bc4	GO:0005634	Nucleus	5
H2bc4	GO:0005694	Chromosome	5
H2bc4	GO:0005654	Nucleoplasm	4.493
Drg1	GO:0005634	Nucleus	3.489
Drg1	GO:0005654	Nucleoplasm	3
Atp6v1d	GO:0005634	Nucleus	3.53
Atp6v1d	GO:0005654	Nucleoplasm	3.228
Rps3a1	GO:0005634	Nucleus	5
Rps3a1	GO:0005730	Nucleolus	3.65
D1Pas1	GO:0005634	Nucleus	4.433
Lsm3	GO:0005634	Nucleus	4.575
Eif5a2	GO:0005634	Nucleus	3.949
Pus10	GO:0005634	Nucleus	4.468
H2ax	GO:0000785	Chromatin	5
H2ax	GO:0005634	Nucleus	5
H2ax	GO:0005694	Chromosome	5
H2ax	GO:0005654	Nucleoplasm	4.19
Ddx55	GO:0005634	Nucleus	4.583
Ddx55	GO:0005654	Nucleoplasm	4.15
Ddx55	GO:0005730	Nucleolus	3.436
Pabpc4	GO:0005634	Nucleus	4.752
Alyref2	GO:0005634	Nucleus	4.338
Naca	GO:0005634	Nucleus	5
Mtif2	GO:0005634	Nucleus	3.498
Mtif2	GO:0005654	Nucleoplasm	3
Snrpn	GO:0005634	Nucleus	5
Snrpn	GO:0005654	Nucleoplasm	3.723
Rbm8a2	GO:0005634	Nucleus	4.546
Rbm8a2	GO:0005654	Nucleoplasm	4
H2bc12	GO:0005634	Nucleus	5
H2bc12	GO:0005694	Chromosome	5
H2bc12	GO:0005654	Nucleoplasm	3.982
Snrnp35	GO:0005634	Nucleus	4.667
Snrnp35	GO:0005730	Nucleolus	3.221
H3f3a	GO:0005634	Nucleus	5
H3f3a	GO:0005694	Chromosome	5
H3f3a	GO:0005654	Nucleoplasm	4.408
Fbll1	GO:0005634	Nucleus	4.683
Fbll1	GO:0005730	Nucleolus	4.261
Fbll1	GO:0005654	Nucleoplasm	3.414
Eif4a3l1	GO:0005634	Nucleus	4.394
Eif4a3l1	GO:0005654	Nucleoplasm	4.282
Eif4a3l1	GO:0005730	Nucleolus	3.502
Eif4a3l2	GO:0005634	Nucleus	3
Eif4a3l2	GO:0005730	Nucleolus	3
	5
	3
	complex	4.325

## Sheet: InterProScan
Table S5. Results from COMPARTMENTS and InterProScan
Protein_ID	Signature_ID	Domain_Description	InterPro_ID	InterPro_Description
sp|Eif5a2	PF01287	Eukaryotic elongation factor 5A hypusine, DNA-binding OB fold	IPR020189	Translation initiation factor 5A, C-terminal
sp|H2ax	G3DSA:1.10.20.10	Histone, subunit A	IPR009072	Histone-fold
sp|H2ax	SSF47113	Histone-fold	IPR009072	Histone-fold
sp|H2ax	PF00125	Core histone H2A/H2B/H3/H4 domain	IPR007125	Core Histone H2A/H2B/H3 domain
sp|H2ax	G3DSA:1.10.20.10:FF:000004	Histone H2A	-	-
sp|H2ax	PTHR23430	HISTONE H2A	IPR002119	Histone H2A
sp|H2ax	PR00620	Histone H2A signature	IPR002119	Histone H2A
sp|H2ax	PS00046	Histone H2A signature.	IPR032458	Histone H2A conserved site
sp|H2ax	PF16211	C-terminus of histone H2A	IPR032454	Histone H2A, C-terminal domain
sp|H2bc12	PTHR23428	HISTONE H2B	IPR000558	Histone H2B
sp|H2bc12	G3DSA:1.10.20.10	Histone, subunit A	IPR009072	Histone-fold
sp|H2bc12	G3DSA:1.10.20.10:FF:000003	Histone H2B	-	-
sp|H2bc12	PF00125	Core histone H2A/H2B/H3/H4 domain	IPR007125	Core Histone H2A/H2B/H3 domain
sp|H2bc12	PR00621	Histone H2B signature	IPR000558	Histone H2B
sp|H2bc12	PS00357	Histone H2B signature.	IPR055333	Histone H2B, conserved site
sp|H2bc12	SSF47113	Histone-fold	IPR009072	Histone-fold
sp|H2bc4	G3DSA:1.10.20.10	Histone, subunit A	IPR009072	Histone-fold
sp|H2bc4	PS00357	Histone H2B signature.	IPR055333	Histone H2B, conserved site
sp|H2bc4	PF00125	Core histone H2A/H2B/H3/H4 domain	IPR007125	Core Histone H2A/H2B/H3 domain
sp|H2bc4	G3DSA:1.10.20.10:FF:000003	Histone H2B	-	-
sp|H2bc4	PTHR23428	HISTONE H2B	IPR000558	Histone H2B
sp|H2bc4	SSF47113	Histone-fold	IPR009072	Histone-fold
sp|H2bc4	PR00621	Histone H2B signature	IPR000558	Histone H2B
sp|H3-5	PS00322	Histone H3 signature 1.	IPR000164	Histone H3/CENP-A
sp|H3-5	PR00622	Histone H3 signature	IPR000164	Histone H3/CENP-A
sp|H3-5	SSF47113	Histone-fold	IPR009072	Histone-fold
sp|H3-5	PS00959	Histone H3 signature 2.	IPR000164	Histone H3/CENP-A
sp|H3-5	G3DSA:1.10.20.10:FF:000044	Histone H3.3	-	-
sp|H3-5	PF00125	Core histone H2A/H2B/H3/H4 domain	IPR007125	Core Histone H2A/H2B/H3 domain
sp|H3-5	G3DSA:1.10.20.10	Histone, subunit A	IPR009072	Histone-fold
sp|H3-5	G3DSA:1.10.20.10:FF:000078	Histone H3	-	-
sp|H3-5	PTHR11426	HISTONE H3	IPR000164	Histone H3/CENP-A
sp|H3f3a	PTHR11426	HISTONE H3	IPR000164	Histone H3/CENP-A
sp|H3f3a	G3DSA:1.10.20.10	Histone, subunit A	IPR009072	Histone-fold
sp|H3f3a	PS00959	Histone H3 signature 2.	IPR000164	Histone H3/CENP-A
sp|H3f3a	PS00322	Histone H3 signature 1.	IPR000164	Histone H3/CENP-A
sp|H3f3a	SSF47113	Histone-fold	IPR009072	Histone-fold
sp|H3f3a	PF00125	Core histone H2A/H2B/H3/H4 domain	IPR007125	Core Histone H2A/H2B/H3 domain
sp|H3f3a	PR00622	Histone H3 signature	IPR000164	Histone H3/CENP-A
sp|H3f3a	G3DSA:1.10.20.10:FF:000001	Histone H3	-	-
sp|Hist2h2aa1	PF00125	Core histone H2A/H2B/H3/H4 domain	IPR007125	Core Histone H2A/H2B/H3 domain
sp|Hist2h2aa1	PR00620	Histone H2A signature	IPR002119	Histone H2A
sp|Hist2h2aa1	G3DSA:1.10.20.10:FF:000103	Histone H2A type 1	-	-
sp|Hist2h2aa1	SSF47113	Histone-fold	IPR009072	Histone-fold
sp|Hist2h2aa1	PF16211	C-terminus of histone H2A	IPR032454	Histone H2A, C-terminal domain
sp|Hist2h2aa1	PS00046	Histone H2A signature.	IPR032458	Histone H2A conserved site
sp|Hist2h2aa1	G3DSA:1.10.20.10	Histone, subunit A	IPR009072	Histone-fold
sp|Hist2h2aa1	PTHR23430	HISTONE H2A	IPR002119	Histone H2A
